# Supplementary material for: Selection signatures in goats reveal a novel deletion mutant underlying cashmere yield and diameter
Source: Gigascience. 2022 Nov 3;11:giac107. doi: 10.1093/gigascience/giac107 (PMC9633279; doi:10.1093/gigascience/giac107)
Supplement: giac107_Supplemental_Files [file giac107_supplemental_files.zip]

Archive with 2 entries (2 files):
- Revised-Supplementary tables .xlsx
- Revised-Supplementary.docx
